# Supplementary material for: Introduction of Electron Donor Groups into the Azulene Structure: The Appearance of Intense Absorption and Emission in the Visible Region
Source: Molecules. 2024 Jul 17;29(14):3354. doi: 10.3390/molecules29143354 (PMC11279626; doi:10.3390/molecules29143354)
Supplement: Supplementary file 1 [file molecules-29-03354-s001.zip]

Archive with 1 entries (1 files):
- molecules-3086375-supplementary.pdf
